# Supplementary material for: RACK1 Promotes Meningioma Progression by Activation of NF-κB Pathway via Preventing CSNK2B from Ubiquitination Degradation
Source: Cancers (Basel). 2024 Feb 13;16(4):767. doi: 10.3390/cancers16040767 (PMC10886518; doi:10.3390/cancers16040767)
Supplement: Supplementary file 1 [file cancers-16-00767-s001.zip]

Archive with 1 entries (1 files):
- cancers-2847254-supplementary.pdf
